# Supplementary material for: Reduced visual context effects in global motion processing in depression
Source: PLoS One. 2023 Sep 13;18(9):e0291513. doi: 10.1371/journal.pone.0291513 (PMC10499266; doi:10.1371/journal.pone.0291513)
Supplement: S1 Data — (XLSX) [file pone.0291513.s004.xlsx]

## Sheet: 3_groups_all
ID	Group	groupbinary	current_any_med	Age	Gender	base04	base08	base16	base32	base64	exclusions by accuracy, GROUP average	same04	same08	same16	same32	same64	opp04	opp08	opp16	opp32	opp64	basethresh	samethresh	oppthresh	fac04	fac08	fac16	fac32	fac64	supp04	supp08	supp16	supp32	supp64	surround determination	exclusions, by surround determination
1001	Current	1	Unmedicated	60	m	0.5625	0.625	0.5	0.75	0.875	1	0.375	0.5	0.5	0.75	0.75	0.75	0.75	0.5	0.875	1	0.4315	0.64	0.3085	0.1875	0.125	0	0.125	0.125	0.1875	0.125	0	0	0.125	0.6	1
1002	Current	1	Medicated	36	f	0.625	0.8125	0.6875	1	1	1	0.625	0.5	0.875	0.875	1	0.5	0.75	0.875	1	0.875	0.1225	0.1535	0.1315	-0.125	-0.0625	0.1875	0	-0.125	0	0.3125	-0.1875	0.125	0	0.5125	1
1004	Current	1	Unmedicated	53	f	0.4375	0.6875	0.5	0.75	0.875	1	0.625	0.5	0.75	1	1	0.75	0.625	0.875	0.875	1	0.4695	0.1635	0.0705	0.3125	-0.0625	0.375	0.125	0.125	-0.1875	0.1875	-0.25	-0.25	-0.125	0.525	1
1005	Current	1	Unmedicated	32	m	0.5625	0.5625	0.8125	0.8125	1	1	0.375	0.875	0.5	0.875	0.875	0.75	0.625	0.375	0.875	1	0.2965	0.3085	0.3085	0.1875	0.0625	-0.4375	0.0625	0	0.1875	-0.3125	0.3125	-0.0625	0.125	0.5125	1
1006	Current	1	Medicated	28	f	0.6875	0.625	0.75	0.75	0.875	1	0.5	0.25	0.75	0.5	1	0.5	0.875	0.75	0.75	1	0.3295	0.6005	0.2145	-0.1875	0.25	0	0	0.125	0.1875	0.375	0	0.25	-0.125	0.5875	1
1008	Current	1	Medicated	45	f	0.4375	0.625	0.5	0.6875	1	1	0.25	0.375	0.25	0	0.125	1	0.875	0.75	0.625	0.75	0.3345	0.64	0.34	0.5625	0.25	0.25	-0.0625	-0.25	0.1875	0.25	0.25	0.6875	0.875	0.8	1
1010	Current	1	Unmedicated	53	f	0.625	0.8125	0.75	0.9375	1	1	0.875	0.625	0.875	1	1	0.5	0.875	0.875	1	1	0.1345	0.1335	0.1315	-0.125	0.0625	0.125	0.0625	0	-0.25	0.1875	-0.125	-0.0625	0	0.4875	1
1016	Current	1	Medicated	23	m	0.75	0.75	0.8125	0.875	1	1	0.25	0.125	0.375	0.625	0.75	1	0.875	1	1	0.875	0.1395	0.64	0.04	0.25	0.125	0.1875	0.125	-0.125	0.5	0.625	0.4375	0.25	0.25	0.7625	1
1018	Current	1	Medicated	22	f	0.6875	0.75	0.8125	1	1	1	0.625	0.5	0.75	1	1	0.625	1	0.875	0.875	1	0.1095	0.1635	0.1095	-0.0625	0.25	0.0625	-0.125	0	0.0625	0.25	0.0625	0	0	0.55	1
1019	Current	1	Medicated	45	f	0.75	0.875	0.75	0.8125	1	1	0.375	0	0.375	0.875	1	0.875	1	1	1	1	0.1595	0.3085	0.04	0.125	0.125	0.25	0.1875	0	0.375	0.875	0.375	-0.0625	0	0.725	1
1020	Current	1	Unmedicated	37	m	0.625	0.75	0.625	0.625	0.625	EXCLUDE	0.375	0.625	0.5	0.75	0.875	0.875	0.875	1	1	1	0.64	0.4695	0.04	0.25	0.125	0.375	0.375	0.375	0.25	0.125	0.125	-0.125	-0.25	0.6625	1
1021	Current	1	Unmedicated	26	m	0.6875	0.625	0.8125	0.9375	1	1	0.25	0.375	0.625	0.75	0.875	0.5	0.875	0.625	1	0.875	0.1505	0.4425	0.1995	-0.1875	0.25	-0.1875	0.0625	-0.125	0.4375	0.25	0.1875	0.1875	0.125	0.6	1
1022	Current	1	Unmedicated	61	m	0.625	0.75	0.5	0.5	0.5625	EXCLUDE	1	0.875	0.75	0.75	0.75	0.25	0.125	0.25	0.125	0.5	0.64	0.34	0.64	-0.375	-0.625	-0.25	-0.375	-0.0625	-0.375	-0.125	-0.25	-0.25	-0.1875	0.2125	EXCLUDE
1023	Current	1	Unmedicated	39	m	0.5625	0.875	0.75	0.625	0.9375	1	0.25	0.375	0.625	0.875	0.875	0.75	0.625	0.625	1	1	0.2295	0.2665	0.1995	0.1875	-0.25	-0.125	0.375	0.0625	0.3125	0.5	0.125	-0.25	0.0625	0.6	1
1025	Current	1	Unmedicated	22	f	0.3125	0.625	0.75	0.875	0.875	1	0.5	0.625	0.75	0.875	0.875	0.625	0.875	1	0.75	1	0.2225	0.2225	0.0665	0.3125	0.25	0.25	-0.125	0.125	-0.1875	0	0	0	0	0.5625	1
1027	Current	1	Medicated	48	f	0.5625	0.8125	0.6875	0.75	0.875	1	0.5	0.125	0.625	0.375	0.375	1	1	1	1	1	0.3805	0.64	0.04	0.4375	0.1875	0.3125	0.25	0.125	0.0625	0.6875	0.0625	0.375	0.5	0.8	1
1101	Current	1	Medicated	36	f	0.4375	0.75	0.8125	0.875	1	1	0.25	0.5	0.5	0.75	0.875	0.75	0.75	0.875	0.875	1	0.1485	0.3275	0.0705	0.3125	0	0.0625	0	0	0.1875	0.25	0.3125	0.125	0.125	0.6375	1
1102	Current	1	Unmedicated	28	m	0.5625	0.75	0.8125	1	1	1	0.5	0.5	0.75	0.875	1	0.875	0.875	1	1	1	0.1525	0.1645	0.04	0.3125	0.125	0.1875	0	0	0.0625	0.25	0.0625	0.125	0	0.6125	1
1103	Current	1	Medicated	36	f	0.625	0.4375	0.875	0.875	0.9375	1	0.625	0.625	0.5	0.5	0.375	0.75	0.5	0.875	0.75	1	0.1985	0.64	0.1535	0.125	0.0625	0	-0.125	0.0625	0	-0.1875	0.375	0.375	0.5625	0.625	1
1104	Current	1	Unmedicated	53	m	0.5	0.625	0.625	0.875	0.9375	1	0.625	0.875	0.75	0.875	0.875	0.75	0.5	0.5	0.375	0.75	0.2665	0.2795	0.64	0.25	-0.125	-0.125	-0.5	-0.1875	-0.125	-0.25	-0.125	0	0.0625	0.3875	1
1106	Current	1	Medicated	49	f	0.4375	0.6875	0.8125	0.9375	0.875	1	0.75	0.625	0.625	0.875	1	0.75	0.875	1	1	0.875	0.1505	0.2225	0.0525	0.3125	0.1875	0.1875	0.0625	0	-0.3125	0.0625	0.1875	0.0625	-0.125	0.5625	1
2006	Current	1	Medicated	19	F	0.5625	0.6875	0.8125	0.9375	1	1	0.5	0.5	0.875	1	0.875	0.625	0.875	1	1	1	0.1495	0.1525	0.0665	0.0625	0.1875	0.1875	0.0625	0	0.0625	0.1875	-0.0625	-0.0625	0.125	0.575	1
2009	Current	1	Unmedicated	21	F	0.625	0.5625	0.5	1	0.9375	1	0.5	0.625	0.5	0.5	1	0.75	0.875	0.75	0.875	0.875	0.3005	0.6005	0.1195	0.125	0.3125	0.25	-0.125	-0.0625	0.125	-0.0625	0	0.5	-0.0625	0.6	1
2030	Current	1	Unmedicated	18	F	0.5	0.875	0.75	0.9375	0.875	1	0.25	0.25	0.75	0.75	1	0.5	0.875	0.875	0.875	1	0.1905	0.3585	0.1165	0	0	0.125	-0.0625	0.125	0.25	0.625	0	0.1875	-0.125	0.6125	1
2032	Current	1	Medicated	52	F	0.4375	0.6875	0.75	0.875	0.9375	1	0.75	0.5	0.75	1	1	1	0.625	0.75	1	1	0.2265	0.1635	0.1635	0.5625	-0.0625	0	0.125	0.0625	-0.3125	0.1875	0	-0.125	-0.0625	0.5375	1
2033	Current	1	Unmedicated	18	F	0.5	0.75	0.75	0.8125	1	1	0.25	0.375	0.875	0.5	1	0.25	0.625	0.75	0.875	1	0.2145	0.6005	0.2185	-0.25	-0.125	0	0.0625	0	0.25	0.375	-0.125	0.3125	0	0.55	1
2041	Current	1	Unmedicated	38	m	0.625	0.75	0.6875	0.9375	1	1	0.25	0.25	0.375	1	1	0.875	0.875	0.875	1	1	0.1345	0.3005	0.04	0.25	0.125	0.1875	0.0625	0	0.375	0.5	0.3125	-0.0625	0	0.675	1
2045	Current	1	Unmedicated	20	m	0.8125	0.5	0.75	0.8125	0.9375	1	0.625	0.5	0.875	0.875	1	1	0.875	1	1	1	0.2795	0.1535	0.04	0.1875	0.375	0.25	0.1875	0.0625	0.1875	0	-0.125	-0.0625	-0.0625	0.6	1
1	Healthy	0	Unmedicated	25	M	0.5625	0.625	0.875	1	1	1	0	0.0025	0.0025	0.625	0.625	0.875	0.75	1	0.875	1	0.1335	0.64	0.04	0.3125	0.125	0.125	-0.125	0	0.5625	0.6225	0.8725	0.375	0.375	0.8245	1
3	Healthy	0	Unmedicated	25	M	0.3125	0.4375	0.8125	0.9375	0.9375	1	0.5	0.875	0.625	0.75	1	0.625	0.75	0.75	0.875	1	0.1595	0.3405	0.1845	0.3125	0.3125	-0.0625	-0.0625	0.0625	-0.1875	-0.4375	0.1875	0.1875	-0.0625	0.525	1
4	Healthy	0	Unmedicated	50	M	0.6875	0.75	0.875	1	1	1	0.25	0.625	0.5	1	1	0.875	1	0.875	1	1	0.1055	0.3005	0.04	0.1875	0.25	0	0	0	0.4375	0.125	0.375	0	0	0.6375	1
6	Healthy	0	Unmedicated	24	M	0.625	0.5625	0.875	0.9375	1	1	0.375	0.625	0.75	0.75	1	0.5	0.75	0.75	0.75	1	0.1415	0.2895	0.2145	-0.125	0.1875	-0.125	-0.1875	0	0.25	-0.0625	0.125	0.1875	0	0.525	1
9	Healthy	0	Unmedicated	31	F	0.5625	0.75	0.8125	0.8125	0.9375	1	0.25	0.25	0.625	0.625	0.75	0.875	1	0.875	0.875	1	0.1495	0.64	0.04	0.3125	0.25	0.0625	0.0625	0.0625	0.3125	0.5	0.1875	0.1875	0.1875	0.7125	1
10	Healthy	0	Unmedicated	43	F	0.375	0.5	0.5625	0.875	0.8125	1	0.375	0.125	0.375	0.375	0.75	0.75	1	1	1	1	0.2825	0.64	0.0405	0.375	0.5	0.4375	0.125	0.1875	0	0.375	0.1875	0.5	0.0625	0.775	1
11	Healthy	0	Unmedicated	21	M	0.625	0.5625	0.4375	0.8125	0.9375	1	0.125	0.375	0.375	0.25	0.75	0.75	0.875	0.75	1	1	0.3185	0.64	0.0535	0.125	0.3125	0.3125	0.1875	0.0625	0.5	0.1875	0.0625	0.5625	0.1875	0.75	1
42	Healthy	0	Unmedicated	19	F	0.6875	0.625	0.9375	1	1	1	0.5	0.875	0.625	1	1	0.75	0.875	1	1	1	0.1195	0.1995	0.0515	0.0625	0.25	0.0625	0	0	0.1875	-0.25	0.3125	0	0	0.5625	1
105	Healthy	0	Unmedicated	61.5	F	0.625	0.75	0.75	0.8125	1	1	0.25	0.25	0	0.375	0.5	0.75	0.75	1	0.875	1	0.2515	0.6005	0.04	0.125	0	0.25	0.0625	0	0.375	0.5	0.75	0.4375	0.5	0.8	1
106	Healthy	0	Unmedicated	57	M	0.625	0.65625	0.59375	0.84375	1	1	0.125	0.75	0.375	0.625	0.875	0.875	0.75	0.75	1	1	0.2385	0.3005	0.04	0.25	0.09375	0.15625	0.15625	0	0.5	-0.09375	0.21875	0.21875	0.125	0.6625	1
107	Healthy	0	Unmedicated	64	F	0.5	0.5625	0.5625	0.75	0.9375	1	0.625	0.25	0.25	0.625	0.875	0.875	0.625	1	1	1	0.4065	0.3005	0.04	0.375	0.0625	0.4375	0.25	0.0625	-0.125	0.3125	0.3125	0.125	0.0625	0.6875	1
109	Healthy	0	Unmedicated	23	M	0.5	0.5	0.625	0.8125	0.8125	1	0.25	0.375	0.375	0.75	0.625	0.625	1	0.875	1	1	0.5935	0.64	0.0995	0.125	0.5	0.25	0.1875	0.1875	0.25	0.125	0.25	0.0625	0.1875	0.7125	1
110	Healthy	0	Unmedicated	44	M	0.4375	0.625	0.875	0.875	1	1	0.625	0.375	0.625	0.875	1	1	1	0.75	1	1	0.1335	0.2665	0.04	0.5625	0.375	-0.125	0.125	0	-0.1875	0.25	0.25	0	0	0.625	1
111	Healthy	0	Unmedicated	44	M	0.625	0.5	0.8125	0.8125	0.875	1	0.375	0.625	0.75	0.375	0.75	0.5	0.875	0.875	1	1	0.2855	0.64	0.1315	-0.125	0.375	0.0625	0.1875	0.125	0.25	-0.125	0.0625	0.4375	0.125	0.6375	1
112	Healthy	0	Unmedicated	28	F	0.25	0.625	0.5	0.75	1	1	0.375	0.625	0.5	1	0.75	0.625	0.5	0.625	0.875	0.75	0.3275	0.3005	0.64	0.375	-0.125	0.125	0.125	-0.25	-0.125	0	0	-0.25	0.25	0.5125	1
113	Healthy	0	Unmedicated	41	F	0.5	0.5625	0.625	0.875	0.875	1	0.375	0.375	0.875	0.75	0.625	0.375	0.875	0.5	0.75	0.875	0.2665	0.64	0.4695	-0.125	0.3125	-0.125	-0.125	0	0.125	0.1875	-0.25	0.125	0.25	0.5375	1
114	Healthy	0	Unmedicated	49	F	0.625	0.625	0.6875	0.875	1	1	0.625	0.75	0.625	0.625	1	0.5	0.75	0.875	1	1	0.2225	0.4135	0.1315	-0.125	0.125	0.1875	0.125	0	0	-0.125	0.0625	0.25	0	0.55	1
115	Healthy	0	Unmedicated	29	F	0.625	0.625	0.8125	0.875	1	1	0.375	0.625	0.75	0.875	1	0.5	0.625	0.875	0.875	1	0.1485	0.2185	0.1335	-0.125	0	0.0625	0	0	0.25	0	0.0625	0	0	0.525	1
2003	Healthy	0	Unmedicated	29	F	0.375	0.875	0.75	0.9375	0.9375	1	0.125	0.75	0.375	0.5	1	0.625	0.875	1	1	1	0.1905	0.6005	0.0665	0.25	0	0.25	0.0625	0.0625	0.25	0.125	0.375	0.4375	-0.0625	0.675	1
2005	Healthy	0	Unmedicated	40	F	0.4375	0.5625	0.5	0.5	0.5625	EXCLUDE	0.25	0.25	0.125	0.5	0.375	0.75	0.75	0.75	0.625	0.5	0.64	0.64	0.64	0.3125	0.1875	0.25	0.125	-0.0625	0.1875	0.3125	0.375	0	0.1875	0.6875	1
2007	Healthy	0	Unmedicated	57	F	0.5	0.8125	0.6875	0.5	0.9375	1	0.25	0.25	0.5	0.5	0.875	0.875	0.75	1	1	1	0.6025	0.6305	0.04	0.375	-0.0625	0.3125	0.5	0.0625	0.25	0.5625	0.1875	0	0.0625	0.725	1
2008	Healthy	0	Unmedicated	19	F	0.625	0.625	0.5	0.9375	1	1	0.25	0.5	0.625	1	1	0.375	0.625	0.875	0.75	1	0.3035	0.1705	0.1335	-0.25	0	0.375	-0.1875	0	0.375	0.125	-0.125	-0.0625	0	0.525	1
2010	Healthy	0	Unmedicated	57	F	0.5	0.5	0.8125	0.8125	0.6875	EXCLUDE	0	0	0	0.125	0	0.875	1	1	1	1	0.1595	0.64	0.04	0.375	0.5	0.1875	0.1875	0.3125	0.5	0.5	0.8125	0.6875	0.6875	0.975	EXCLUDE
2014	Healthy	0	Unmedicated	25	M	0.5625	0.625	0.8125	0.9375	1	1	0.25	0.5	0.75	1	1	0.625	1	1	1	1	0.1715	0.1635	0.0465	0.0625	0.375	0.1875	0.0625	0	0.3125	0.125	0.0625	-0.0625	0	0.6125	1
2016	Healthy	0	Unmedicated	19	F	0.4375	0.625	0.8125	0.9375	0.875	1	0.375	0.25	0.875	0.625	1	0.75	0.875	0.625	1	0.75	0.1545	0.4255	0.3425	0.3125	0.25	-0.1875	0.0625	-0.125	0.0625	0.375	-0.0625	0.3125	-0.125	0.5875	1
2017	Healthy	0	Unmedicated	55	F	0.5625	0.375	0.4375	0.625	0.6875	EXCLUDE	0.5	0.5	0.5	0.5	0.625	0.375	0.5	0.5	0.625	0.875	0.64	0.64	0.5335	-0.1875	0.125	0.0625	0	0.1875	0.0625	-0.125	-0.0625	0.125	0.0625	0.525	1
2022	Healthy	0	Unmedicated	19	M	0.75	0.875	0.9375	0.875	1	1	0.375	0.375	0.75	1	0.875	0.5	0.625	1	1	1	0.0565	0.1655	0.0855	-0.25	-0.25	0.0625	0.125	0	0.375	0.5	0.1875	-0.125	0.125	0.575	1
2023	Healthy	0	Unmedicated	21	F	0.25	0.625	0.625	0.8125	1	1	0.375	0.375	0.75	0.875	0.875	0.5	0.625	0.625	0.875	0.875	0.3075	0.1645	0.2665	0.25	0	0	0.0625	-0.125	-0.125	0.25	-0.125	-0.0625	0.125	0.525	1
2024	Healthy	0	Unmedicated	49	F	0.5	0.625	0.75	0.875	1	1	0.5	0.625	0.75	0.75	1	0.875	0.625	1	0.875	1	0.2185	0.2895	0.04	0.375	0	0.25	0	0	0	0	0	0.125	0	0.575	1
2025	Healthy	0	Unmedicated	20	M	0.625	0.75	0.75	1	1	1	0.375	0.625	0.875	0.75	0.875	0.5	0.875	1	1	1	0.1215	0.3825	0.0785	-0.125	0.125	0.25	0	0	0.25	0.125	-0.125	0.25	0.125	0.5875	1
2027	Healthy	0	Unmedicated	21	F	0.625	0.6875	0.5625	1	1	1	0.75	0.75	1	0.875	1	0.875	0.875	0.75	1	1	0.2185	0.0675	0.04	0.25	0.1875	0.1875	0	0	-0.125	-0.0625	-0.4375	0.125	0	0.5125	1
1000	Remitted	1	Unmedicated	52	m	0.4375	0.9375	0.75	0.875	1	1	0.75	0.625	0.5	0.875	1	0.625	0.75	0.625	0.875	1	0.2105	0.3085	0.1845	0.1875	-0.1875	-0.125	0	0	-0.3125	0.3125	0.25	0	0	0.5125	1
1003	Remitted	1	Medicated	53	f	0.625	0.4375	0.5	0.3125	0.5625	1	0.375	0.375	0.25	0.375	0.5	0.25	1	0.75	0.875	0.625	0.64	0.64	0.4935	-0.375	0.5625	0.25	0.5625	0.0625	0.25	0.0625	0.25	-0.0625	0.0625	0.6625	1
1014	Remitted	1	Medicated	25	f	0.5625	0.5625	0.9375	0.875	1	1	0.125	0.375	0.75	0.625	0.875	1	1	0.875	1	1	0.1305	0.5335	0.04	0.4375	0.4375	-0.0625	0.125	0	0.4375	0.1875	0.1875	0.25	0.125	0.7125	1
1024	Remitted	1	Medicated	51	f	0.8125	0.5625	0.8125	0.8125	0.875	1	0.125	0.25	0.5	0.5	0.75	1	1	0.75	0.75	1	0.04	0.64	0.34	0.1875	0.4375	-0.0625	-0.0625	0.125	0.6875	0.3125	0.3125	0.3125	0.125	0.7375	1
1026	Remitted	1	Unmedicated	50	m	0.5	0.8125	0.875	0.9375	1	1	0.625	0.625	0.625	0.875	1	0.625	0.625	1	1	1	0.1165	0.2225	0.1065	0.125	-0.1875	0.125	0.0625	0	-0.125	0.1875	0.25	0.0625	0	0.55	1
2002	Remitted	1	Unmedicated	48	F	0.5	0.625	0.6875	0.9375	0.875	1	0.25	0.625	0.75	0.875	0.875	0.625	0.875	0.875	1	1	0.2185	0.2225	0.0995	0.125	0.25	0.1875	0.0625	0.125	0.25	0	-0.0625	0.0625	0	0.6	1
2004	Remitted	1	Unmedicated	58	M	0.75	0.6875	0.5625	0.8125	0.875	1	0.5	0.625	0.625	0.5	0.75	0.375	0.75	0.875	0.75	1	0.2885	0.64	0.1165	-0.375	0.0625	0.3125	-0.0625	0.125	0.25	0.0625	-0.0625	0.3125	0.125	0.575	1
2011	Remitted	1	Unmedicated	53	F	0.625	0.875	0.8125	0.875	0.9375	1	0	0.125	0.25	0.25	0.25	1	1	1	1	1	0.1495	0.64	0.04	0.375	0.125	0.1875	0.125	0.0625	0.625	0.75	0.5625	0.625	0.6875	0.9125	EXCLUDE
2012	Remitted	1	Medicated	18	F	0.5	0.5	0.25	0.75	0.375	EXCLUDE	0.25	0.25	0.25	0.5	0.625	0.625	0.875	0.75	0.75	0.5	0.64	0.64	0.64	0.125	0.375	0.5	0	0.125	0.25	0.25	0	0.25	-0.25	0.6625	1
2013	Remitted	1	Unmedicated	59	F	0.5	0.625	0.875	0.75	0.9376	1	0.125	0.25	0.375	0.875	0.875	0.5	0.75	0.875	0.875	1	0.2895	0.3085	0.1165	0	0.125	0	0.125	0.0624	0.375	0.375	0.5	-0.125	0.0626	0.65	1
2015	Remitted	1	Medicated	55	F	0.5625	0.8125	0.875	0.9375	1	1	0.625	0.375	0.5	0.75	1	1	0.5	0.875	1	1	0.1165	0.3275	0.1525	0.4375	-0.3125	0	0.0625	0	-0.0625	0.4375	0.375	0.1875	0	0.6125	1
2018	Remitted	1	Unmedicated	21	M	0.5625	0.4375	0.625	0.9375	0.875	1	0.375	0.5	0.625	0.75	1	0.375	0.75	0.625	1	1	0.1695	0.3585	0.1995	-0.1875	0.3125	0	0.0625	0.125	0.1875	-0.0625	0	0.1875	-0.125	0.55	1
2019	Remitted	1	Unmedicated	30	M	0.625	0.75	0.8125	1	1	1	0.375	0.5	0.5	0.625	0.875	0.875	0.875	1	1	1	0.1165	0.5335	0.04	0.25	0.125	0.1875	0	0	0.25	0.25	0.3125	0.375	0.125	0.6875	1
2020	Remitted	1	Unmedicated	20	F	0.5625	0.6875	0.6875	0.9375	1	1	0.25	0.75	1	1	1	0.875	0.75	0.875	1	1	0.1715	0.0815	0.1055	0.3125	0.0625	0.1875	0.0625	0	0.3125	-0.0625	-0.3125	-0.0625	0	0.55	1
2021	Remitted	1	Unmedicated	47	F	0.375	0.8125	0.6875	0.5625	0.5625	1	0.875	0.5	0.5	0.625	0.375	0.625	0.75	0.5	0.25	0.375	0.64	0.64	0.64	0.25	-0.0625	-0.1875	-0.3125	-0.1875	-0.5	0.3125	0.1875	-0.0625	0.1875	0.4625	1
2028	Remitted	1	Medicated	27	F	0.5625	0.875	0.875	1	0.9375	1	0.875	0.875	0.75	0.875	1	0.5	0.875	0.75	0.625	1	0.1245	0.04	0.4115	-0.0625	0	-0.125	-0.375	0.0625	-0.3125	0	0.125	0.125	-0.0625	0.4375	1
2031	Remitted	1	Unmedicated	20	F	0.6875	0.55	0.75	0.9375	1	1	0.5	0.875	0.625	1	1	0.875	0.75	0.875	0.875	1	0.1905	0.1995	0.0565	0.1875	0.2	0.125	-0.0625	0	0.1875	-0.325	0.125	-0.0625	0	0.5375	1
2036	Remitted	1	Unmedicated	19	f	0.5	0.5625	0.75	0.9375	1	1	0.75	0.75	0.75	1	1	0.25	0.75	0.75	0.875	1	0.2115	0.1115	0.2105	-0.25	0.1875	0	-0.0625	0	-0.25	-0.1875	0	-0.0625	0	0.4375	1
2037	Remitted	1	Unmedicated	22	f	0.625	0.625	1	1	1	1	0.875	0.75	1	1	1	1	0.875	0.75	1	1	0.1065	0.04	0.04	0.375	0.25	-0.25	0	0	-0.25	-0.125	0	0	0	0.5	1
2038	Remitted	1	Medicated	21	f	0.5625	0.5625	0.6875	0.8125	0.9375	1	0.5	0.625	0.375	0.875	0.75	0.75	0.75	0.875	1	1	0.3005	0.3085	0.1055	0.1875	0.1875	0.1875	0.1875	0.0625	0.0625	-0.0625	0.3125	-0.0625	0.1875	0.625	1
2039	Remitted	1	Medicated	61	f	0.3125	0.75	0.8125	0.6875	1	1	0.375	0.75	0.375	0.75	1	0.375	0.875	0.875	1	1	0.1485	0.3275	0.1315	0.0625	0.125	0.0625	0.3125	0	-0.0625	0	0.4375	-0.0625	0	0.5875	1
2042	Remitted	1	Unmedicated			0.5	0.5625	0.625	0.625	0.875	1	0.75	0.375	0.75	0.5	0.875	0.625	0.5	0.625	1	1	0.4445	0.6125	0.1705	0.125	-0.0625	0	0.375	0.125	-0.25	0.1875	-0.125	0.125	0	0.55	1
2043	Remitted	1	Medicated	59	f	0.6875	0.5625	0.6875	0.6875	0.875	1	0.75	0.875	0.625	0.75	1	0.125	0.25	0.125	0.625	0.125	0.4425	0.3395	0.64	-0.5625	-0.3125	-0.5625	-0.0625	-0.75	-0.0625	-0.3125	0.0625	-0.0625	-0.125	0.225	EXCLUDE
2044	Remitted	1	Unmedicated	59	f	0.6875	0.4375	0.4375	0.4375	0.5	EXCLUDE	0.75	0.375	0.5	0.5	0.875	0.875	0.75	0.875	0.75	0.875	0.64	0.6305	0.04	0.1875	0.3125	0.4375	0.3125	0.375	-0.0625	0.0625	-0.0625	-0.0625	-0.375	0.6125	1
